# Supplementary material for: Circular RNA hsa_circ_0050386 suppresses non-small cell lung cancer progression via regulating the SRSF3/FN1 axis
Source: J Transl Med. 2024 Jan 12;22:47. doi: 10.1186/s12967-023-04812-1 (PMC10785521; doi:10.1186/s12967-023-04812-1)
Supplement: Supplementary file 4 — Additional file 4. Table S3. List of top 50 differentially expressed circRNAs [file 12967_2023_4812_MOESM4_ESM.xlsx]

## Sheet: Sheet1
	P-value and FDR		Fold change and Regulation		Annotations
probeID	P-value	FDR	FC (abs)	Regulation	circRNA	Alias
ASCRP3010055	0.00563203	0.126031	24.282	up	hsa_circRNA_103670	hsa_circ_0006168
ASCRP3000537	0.004061	0.125372	9.51416	up	hsa_circRNA_001937	hsa_circ_0000700
ASCRP3008084	0.0180105	0.156139	5.25602	up	hsa_circRNA_059914	hsa_circ_0059914
ASCRP3001539	0.00388617	0.125372	4.23845	up	hsa_circRNA_404833
ASCRP3006335	0.00266866	0.125372	4.0187	up	hsa_circRNA_404655
ASCRP3009837	0.000710251	0.116115	3.96378	up	hsa_circRNA_104172	hsa_circ_0077607
ASCRP3006337	0.0053009	0.126031	3.85357	up	hsa_circRNA_048764	hsa_circ_0048764
ASCRP3006567	0.0183148	0.156676	3.82346	up	hsa_circRNA_103809	hsa_circ_0072088
ASCRP3007021	0.00129898	0.120596	3.75914	up	hsa_circRNA_404458
ASCRP3012225	0.00362477	0.125372	3.66416	up	hsa_circRNA_101833	hsa_circ_0039908
ASCRP3007965	0.00983248	0.136402	3.59076	up	hsa_circRNA_006349	hsa_circ_0006349
ASCRP3009688	0.0112483	0.141114	3.29878	up	hsa_circRNA_010575	hsa_circ_0010575
ASCRP3006336	0.00715821	0.131581	3.21196	up	hsa_circRNA_104940	hsa_circ_0089153
ASCRP3005404	0.0127454	0.145323	3.17659	up	hsa_circRNA_048766	hsa_circ_0048766
ASCRP3006532	0.00722083	0.132012	3.15535	up	hsa_circRNA_000121	hsa_circ_0000121
ASCRP3011344	0.00429879	0.125372	3.12494	up	hsa_circRNA_406826
ASCRP3006898	0.00818528	0.132115	3.03496	up	hsa_circRNA_050648	hsa_circ_0050648
ASCRP3012384	0.00962349	0.135466	2.97464	up	hsa_circRNA_403560
ASCRP3009440	0.0495993	0.216914	2.92543	up	hsa_circRNA_007624	hsa_circ_0007624
ASCRP3005507	0.00790469	0.132115	2.86223	up	hsa_circRNA_104605	hsa_circ_0084140
ASCRP3010223	0.030548	0.178919	2.8619	up	hsa_circRNA_007738	hsa_circ_0007738
ASCRP3013422	0.016745	0.152794	2.85487	up	hsa_circRNA_405247
ASCRP3002519	0.0365433	0.191763	2.81347	up	hsa_circRNA_004045	hsa_circ_0004045
ASCRP3006897	0.00350929	0.125372	2.80694	up	hsa_circRNA_050649	hsa_circ_0050649
ASCRP3004032	0.027424	0.172882	2.78948	up	hsa_circRNA_009618	hsa_circ_0009618
ASCRP3003577	0.0303142	0.178366	2.77864	up	hsa_circRNA_101692	hsa_circ_0005692
ASCRP3009478	0.0387266	0.195697	2.7758	up	hsa_circRNA_088780	hsa_circ_0088780
ASCRP3007638	0.0304478	0.178536	2.75861	up	hsa_circRNA_087538	hsa_circ_0087538
ASCRP3009815	0.00477644	0.125388	2.75368	up	hsa_circRNA_104640	hsa_circ_0001806
ASCRP3009214	0.0079221	0.132115	2.71886	up	hsa_circRNA_404864
ASCRP3004414	0.00919022	0.133271	2.69766	up	hsa_circRNA_000324	hsa_circ_0000324
ASCRP3011044	0.0125638	0.145323	2.66133	up	hsa_circRNA_057090	hsa_circ_0057090
ASCRP3006874	0.0153734	0.149554	2.63609	up	hsa_circRNA_103470	hsa_circ_0067301
ASCRP3010896	0.0148409	0.147803	2.60846	up	hsa_circRNA_080968	hsa_circ_0080968
ASCRP3012670	0.000933559	0.116115	2.60488	up	hsa_circRNA_104871	hsa_circ_0088036
ASCRP3012147	0.010727	0.140618	2.57517	up	hsa_circRNA_101748	hsa_circ_0003645
ASCRP3007516	0.00745089	0.132047	2.55177	up	hsa_circRNA_104939	hsa_circ_0089131
ASCRP3007893	0.0182918	0.156676	2.51579	up	hsa_circRNA_405439
ASCRP3009267	0.0205284	0.16029	2.49808	up	hsa_circRNA_102854	hsa_circ_0057104
ASCRP3009620	0.00659447	0.129608	2.47254	up	hsa_circRNA_400600
ASCRP3006216	0.0156261	0.150038	2.45125	up	hsa_circRNA_400071	hsa_circ_0092283
ASCRP3006440	0.0158699	0.150038	2.41615	up	hsa_circRNA_100533	hsa_circ_0006608
ASCRP3001394	0.0108807	0.140804	2.37026	up	hsa_circRNA_053294	hsa_circ_0053294
ASCRP3007629	0.0300332	0.177529	2.35955	up	hsa_circRNA_001589	hsa_circ_0001589
ASCRP3009650	0.00896208	0.132592	2.35713	up	hsa_circRNA_007075	hsa_circ_0007075
ASCRP3007006	0.00628733	0.128085	2.32172	up	hsa_circRNA_101555	hsa_circ_0001955
ASCRP3010314	0.0196945	0.158391	2.31029	up	hsa_circRNA_013071	hsa_circ_0013071
ASCRP3011661	0.00823893	0.132115	2.27599	up	hsa_circRNA_101506	hsa_circ_0003598
ASCRP3012190	0.0467729	0.211231	2.2719	up	hsa_circRNA_001481	hsa_circ_0001481
ASCRP3012561	0.00795134	0.132115	2.26805	up	hsa_circRNA_402096
ASCRP3004396	0.0101033	0.137368	5.58114	down	hsa_circRNA_092465	hsa_circ_0000911
ASCRP3004211	0.0013573	0.120721	5.11734	down	hsa_circRNA_406587
ASCRP3012525	0.00285681	0.125372	4.94714	down	hsa_circRNA_403103
ASCRP3004980	0.0084171	0.132115	4.8799	down	hsa_circRNA_405708
ASCRP3008043	0.0123342	0.145323	4.7202	down	hsa_circRNA_000367	hsa_circ_0000367
ASCRP3000279	0.00405056	0.125372	4.60331	down	hsa_circRNA_401977
ASCRP3008343	0.00137773	0.120721	4.53896	down	hsa_circRNA_101004	hsa_circ_0000375
ASCRP3002241	0.00430642	0.125372	4.51553	down	hsa_circRNA_102850	hsa_circ_0001081
ASCRP3009681	0.00665798	0.129608	4.21866	down	hsa_circRNA_009054	hsa_circ_0009054
ASCRP3000310	0.00617252	0.128085	4.11603	down	hsa_circRNA_103730	hsa_circ_0005654
ASCRP3004075	0.00674986	0.129897	3.98873	down	hsa_circRNA_102504	hsa_circ_0050386
ASCRP3001934	0.00343261	0.125372	3.94443	down	hsa_circRNA_002919	hsa_circ_0002919
ASCRP3007003	0.0336049	0.185623	3.82543	down	hsa_circRNA_405324
ASCRP3003670	0.0108125	0.140804	3.59109	down	hsa_circRNA_405283
ASCRP3002568	0.00380384	0.125372	3.56406	down	hsa_circRNA_000950	hsa_circ_0001525
ASCRP3011696	0.0101904	0.138184	3.50696	down	hsa_circRNA_000361	hsa_circ_0001275
ASCRP3000696	0.00723927	0.132035	3.50443	down	hsa_circRNA_103224	hsa_circ_0063329
ASCRP3006116	0.00416566	0.125372	3.45268	down	hsa_circRNA_000629	hsa_circ_0000775
ASCRP3010344	0.00257237	0.125372	3.42981	down	hsa_circRNA_054220	hsa_circ_0054220
ASCRP3013186	0.00749536	0.132115	3.38809	down	hsa_circRNA_103818	hsa_circ_0072279
ASCRP3013012	0.0128039	0.145323	3.34281	down	hsa_circRNA_101179	hsa_circ_0028912
ASCRP3007904	0.00432807	0.125372	3.3144	down	hsa_circRNA_001729	hsa_circ_0000691
ASCRP3012849	0.0289193	0.175823	3.30759	down	hsa_circRNA_051620	hsa_circ_0051620
ASCRP3005358	0.0245696	0.168256	3.29272	down	hsa_circRNA_074660	hsa_circ_0074660
ASCRP3007098	0.0373767	0.193166	3.27643	down	hsa_circRNA_102207	hsa_circ_0045881
ASCRP3007215	0.0137074	0.145508	3.26618	down	hsa_circRNA_102462	hsa_circ_0049700
ASCRP3010657	0.00113448	0.120596	3.24266	down	hsa_circRNA_089339	hsa_circ_0089339
ASCRP3011490	0.00822438	0.132115	3.23136	down	hsa_circRNA_000896	hsa_circ_0000867
ASCRP3013555	0.023347	0.166155	3.22622	down	hsa_circRNA_101911	hsa_circ_0040994
ASCRP3011487	0.00894399	0.132592	3.10302	down	hsa_circRNA_102465	hsa_circ_0049783
ASCRP3005222	0.0227276	0.165474	3.08878	down	hsa_circRNA_084753	hsa_circ_0084753
ASCRP3001256	0.0460164	0.210104	3.02257	down	hsa_circRNA_048085	hsa_circ_0048085
ASCRP3007990	0.009186	0.133271	3.00446	down	hsa_circRNA_004738	hsa_circ_0004738
ASCRP3007655	0.00215801	0.125372	2.98887	down	hsa_circRNA_406111
ASCRP3012703	0.00192299	0.122157	2.96602	down	hsa_circRNA_002131	hsa_circ_0002131
ASCRP3008118	0.00419413	0.125372	2.96154	down	hsa_circRNA_403867
ASCRP3006690	0.0349213	0.188056	2.95364	down	hsa_circRNA_004807	hsa_circ_0004807
ASCRP3012872	0.00557025	0.126031	2.93947	down	hsa_circRNA_404685
ASCRP3005245	0.0105938	0.140459	2.85625	down	hsa_circRNA_403634
ASCRP3012620	0.0200553	0.158921	2.81667	down	hsa_circRNA_037274	hsa_circ_0037274
ASCRP3007937	0.00974844	0.136196	2.78805	down	hsa_circRNA_086026	hsa_circ_0086026
ASCRP3001648	0.0481963	0.213423	2.7484	down	hsa_circRNA_406309
ASCRP3004804	0.0290989	0.175917	2.74739	down	hsa_circRNA_406326
ASCRP3004358	0.00773605	0.132115	2.73213	down	hsa_circRNA_101156	hsa_circ_0028342
ASCRP3010623	0.00627481	0.128085	2.72748	down	hsa_circRNA_091420	hsa_circ_0091420
ASCRP3008993	0.0143528	0.146944	2.70156	down	hsa_circRNA_008882	hsa_circ_0008882
ASCRP3009061	0.046062	0.210104	2.67597	down	hsa_circRNA_084402	hsa_circ_0084402
ASCRP3009200	0.00204748	0.123738	2.67498	down	hsa_circRNA_102534	hsa_circ_0006992
ASCRP3007587	0.0349588	0.188076	2.65474	down	hsa_circRNA_100236	hsa_circ_0012634
ASCRP3009080	0.0169515	0.153261	2.65416	down	hsa_circRNA_400059	hsa_circ_0092289
ASCRP3012888	0.00812351	0.132115	2.00044	down	hsa_circRNA_405653
